# Supplementary material for: Research Progress on the detection methods of porcine reproductive and respiratory syndrome virus
Source: Front Microbiol. 2023 Mar 9;14:1097905. doi: 10.3389/fmicb.2023.1097905 (PMC10033578; doi:10.3389/fmicb.2023.1097905)
Supplement: Supplementary file 1 [file Table_1.xlsx]

## Sheet: Sheet1
Table S1 :Monoclonal antibodies developed in the lab
R & D laboratories	Corresponding author	Targeting protein name
State Key Laboratory of Special Economic Animal Molecular biology	Yongjun Wen	NSP2-120aa
China Animal Disease Control Center	Kegong Tian	NSP2
Key Open Laboratory of Animal Blight Diagnosis and Immunization, Ministry of Agriculture, Nanjing Agricultural University, Nanjing, China	Fang Shen	NSP2
Key Laboratory of Preventive Veterinary Medicine, College of Veterinary Medicine	Hanchun Yang	NSP2
Key Laboratory of Veterinary Bioengineering and Technology, Institute of Veterinary Medicine	Kongwang He	NSP2
College of Veterinary Medicine, South China Agricultural University	Guihong Zhang	NSP7
National Engineering and Research Center of Swine Breeding industry, College of Veterinary Medicine, South China Agricultural University	Guihong Zhang	NSP9
College of Animal Husbandry and Veterinary Medicine, Jilin University, P.R	Zhuang Ding	NSP9
Key Laboratory of Animal Epidemiology and Zoonosis, Ministry of Agriculture, College of Animal Medicine, China Agricultural University	Xin Guo	NSP10
State Key Laboratory of Animal Biotechnology, Harbin, China	Changjiang Weng	NSP12
State Key Laboratory of Veterinary Biotechnology, Harbin Veterinary Research Institute, Chinese Academy of Agricultural Sciences, China	Guangzhi Tong	GP2
Cstate Key Laboratory of Veterinary Biotechnology / Porcine Disease research unit, Harbin Veterinary Research Institute, Chinese Academy of Agricultural Sciences, China	Zhijun Tian	GP3
Laboratory of College of Life sciences, Zhengzhou University, China	Aiping Wang	GP3
Key Laboratory for Clinical Diagnosis and Treatment of Animal Diseases in Rural agriculture, College of Veterinary medicine, Inner Mongolia Agricultural University, China	Yongjun Wen	GP4
Of animal science, Fujian a & F University	Lunjiang Zhou	GP4
China Veterinary Drug Testing Institute	Huawei Wu	GP5
Henan Academy of Agricultural Sciences / Key Laboratory of Animal Immunology	Gaiping Zhang	GP5
College of Animal Husbandry and Veterinary Profession, Shandong, China	Chengwen Su	GP5
Key Open Laboratory of Animal Immunology, Ministry of Agriculture, Department of Bioengineering, Zhengzhou University / Henan Academy of Agricultural Sciences	Aiping Wang	GP5
Key Open Laboratory of Animal Blight Diagnosis and Immunization, Ministry of agriculture, Nanjing Agricultural University, Nanjing, China	Ping Jiang	GP5
State Key Laboratory of Veterinary Biotechnology, Harbin Veterinary Research Institute, Chinese Academy of Agricultural Sciences, China	Jingmei Peng	GP5
College of Veterinary Medicine, University of Minnesota, St. Paul, MN, United States	Michael P Murtaugh	GP5
Key Laboratory of Animal Bacteriology, Department of agriculture, School of Animal Medicine, Nanjing Agricultural University, Nanjing, China	Ping Jiang	M
China Animal Disease Control Center	Kegong Tian	M
Key Open Laboratory of Animal Blight Diagnosis and Immunization, Ministry of agriculture, Nanjing Agricultural University, Nanjing, China	Shuyi Duan	M
Institute of Animal Husbandry and Veterinary Medicine, Shandong Academy of Agricultural Sciences, China	Jingbao Wang	N
Heilongjiang University College of Life Sciences / Microbiology Key Laboratory of Heilongjiang University	Tao Jing	N
Binzhou Institute of Animal Husbandry and Veterinary Medicine, Shandong, China	Zhiqing Shen	N
Key Open Laboratory of Animal Blight Diagnosis and immunization, Ministry of Agriculture, Nanjing Agricultural University, Nanjing, China	Ping Jiang	N
State Key Laboratory of Veterinary Biotechnology, Harbin Veterinary Research Institute, Chinese Academy of Agricultural Sciences, China	Xuehui Cai	N
Table S1 Monoclonal antibodies developed in the lab：In recent years, PRRSV mAb has been successfully produced, and many researchers have prepared PRRSV mAb targeting a certain structural or non-structural protein found in different types of PRRSV. The nonstructural proteins include NSP2 , NSP7 , NSP9 , NSP10 , and NSP12; The structural proteins include GP2 , GP3 , GP4 , GP5 , M and N (Table S1).
