# Supplementary material for: Research Progress on the detection methods of porcine reproductive and respiratory syndrome virus
Source: Front Microbiol. 2023 Mar 9;14:1097905. doi: 10.3389/fmicb.2023.1097905 (PMC10033578; doi:10.3389/fmicb.2023.1097905)
Supplement: Supplementary file 2 [file Table_2.xlsx]

## Sheet: Sheet1
R&D company	Catalog	Targeted proteins
GeneTex(https://www.genetex.cn)	GTX133695	NSP1 α
GeneTex(https://www.genetex.cn)	GTX133696	NSP1 β
GeneTex(https://www.genetex.cn)	GTX133700	NSP4
GeneTex(https://www.genetex.cn)	GTX129272	GP3
GeneTex(https://www.genetex.cn)	GTX129062	GP5
GeneTex(https://www.genetex.cn)	GTX129063	M
GeneTex(https://www.genetex.cn)	GTX634651	M
GeneTex(https://www.genetex.cn)	GTX129270	N
GeneTex(https://www.genetex.cn)	GTX135351	N
GeneTex(https://www.genetex.cn)	GTX135352	N
GeneTex(https://www.genetex.cn)	GTX135353	N
Zoonogen（http://www.zoonogen.com）	M100022	N
Qianxun Biological（http://www.keepseeking.cn）	AB-0002	N
Bioss Antibodies (http://www.bioss.com.cn/)	bs-4504R	GP5
Bioss Antibodies (http://www.bioss.com.cn/)	bs-4506R	M
Bioss Antibodies (http://www.bioss.com.cn/)	bs-10766R	N
Bioss Antibodies (http://www.bioss.com.cn/)	bs-23941R	N
Bioss Antibodies (http://www.bioss.com.cn/)	bs-4507R	M
Table S2: Commercialized monoclonal antibodies：Some mAbs have been commercialized and are widely used (Table S2).
